# Supplementary material for: ZNF184 negatively regulates HR repair and predicts poor prognosis in acute lymphoblastic leukemia
Source: Nucleic Acids Res. 2026 May 20;54(10):gkag486. doi: 10.1093/nar/gkag486 (PMC13187848; doi:10.1093/nar/gkag486)
Supplement: gkag486_Supplemental_Files [file gkag486_supplemental_files.zip]

Archive with 3 entries (3 files):
- 120526010701_Supplementary_Information.docx
- Supplementary Information_Tables legernd.docx
- Supplementary Information_Tables.xlsx
