# Supplementary material for: ZNF184 negatively regulates HR repair and predicts poor prognosis in acute lymphoblastic leukemia
Source: Nucleic Acids Res. 2026 May 20;54(10):gkag486. doi: 10.1093/nar/gkag486 (PMC13187848; doi:10.1093/nar/gkag486)
Supplement: gkag486_Supplemental_Files [file gkag486_supplemental_files.zip › Supplementary Information_Tables.xlsx]

## Sheet: Supplementary Table 1
BulkRNAseq result
Upregulated								Downregulated
gene	logFC	AveExpr	t	P.Value	adj.P.Val	B		gene	logFC	AveExpr	t	P.Value	adj.P.Val	B
ZNF428	1.75814	6.37818	8.49304	5.69898e-06	0.00106761	4.49147		ZNF532	-2.81993	1.38191	-8.62672	4.94118e-06	0.00106761	4.62828
ZNF69	1.61535	2.20993	8.04904	9.27102e-06	0.00114457	4.02209		ZNF860	-3.15029	1.16013	-8.56102	5.29901e-06	0.00106761	4.56129
ZNF695	1.85367	1.43821	7.22661	2.4133e-05	0.00226046	3.08795		ZNF891	-2.4049	2.19996	-7.96549	1.0183e-05	0.00114457	3.9311
ZNF184	1.74034	4.15623	6.79734	4.10118e-05	0.00290516	2.56466		ZNF589	-1.82781	2.18384	-6.79074	4.13546e-05	0.00290516	2.55642
ZNF57	2.34849	2.84549	6.52492	5.80997e-05	0.00306839	2.21916		ZNF169	-1.18264	2.97552	-6.58844	5.35227e-05	0.00306839	2.30067
ZNF704	2.81939	2.20438	6.30627	7.73707e-05	0.00362353	1.93407		ZNF19	-0.918517	1.02941	-6.49938	6.00575e-05	0.00306839	2.18621
ZNF618	2.2552	3.06331	5.94439	0.000126037	0.00472219	1.44673		ZNF573	-1.31466	1.86567	-6.10403	0.000101408	0.00434315	1.66412
ZNF423	4.27151	3.18147	5.50947	0.000232005	0.00814918	0.834903		ZNF165	-2.15214	2.45503	-6.05621	0.000108192	0.00434315	1.59941
ZNF726	2.13222	3.95484	5.39501	0.000273626	0.0088374	0.669093		ZNF285	-1.66938	0.841638	-5.37168	0.000283048	0.0088374	0.635056
ZNF367	1.85012	2.95397	5.27906	0.000324018	0.00920573	0.499103		ZNF558	-1.24302	3.53519	-5.27155	0.000327606	0.00920573	0.488024
ZNF100	1.50184	2.95699	5.22852	0.000348999	0.00933988	0.424378		ZNF727	-0.4699	0.128154	-5.03175	0.00046766	0.0115936	0.129746
ZNF629	2.79736	3.13257	4.96817	0.000514659	0.0120516	0.0332946		ZNF295-AS1	-1.16879	0.80166	-5.02213	0.00047447	0.0115936	0.115187
ZNF702P	1.2745	0.994449	4.93944	0.000537518	0.0120834	-0.010481		ZNF571	-1.63408	2.83624	-4.6621	0.000822642	0.0170956	-0.439268
ZNF22	0.76296	5.67098	4.68819	0.00079	0.0170762	-0.398469		ZNF775	-1.40139	5.95129	-4.63976	0.000851736	0.0170956	-0.47429
ZNF257	1.19153	2.10619	4.47965	0.00109491	0.0212185	-0.727335		ZNF34	-1.78914	2.5408	-4.35886	0.00132642	0.0219687	-0.920537
ZNF43	1.34141	4.64386	4.38787	0.00126647	0.0219687	-0.87396		ZNF235	-0.841044	2.22293	-4.25641	0.0015632	0.0228488	-1.0859
ZNF792	1.63083	2.74748	4.3655	0.00131243	0.0219687	-0.909859		ZNF487	-1.70168	3.00713	-4.22145	0.00165384	0.0228488	-1.14263
ZNF70	1.37227	2.74695	4.36366	0.00131629	0.0219687	-0.912813		ZNF192P1	-0.763611	1.2408	-4.20287	0.00170425	0.0228488	-1.17284
ZNF443	1.27901	2.21219	4.33876	0.0013697	0.0219687	-0.952868		ZNF639	-1.58109	5.24621	-4.05259	0.00217632	0.0277976	-1.41873
ZNF174	1.28108	2.61525	4.33131	0.00138613	0.0219687	-0.964876		ZNF331	-3.36441	4.96394	-3.99709	0.00238371	0.0291227	-1.51019
ZNF799	0.943321	2.88715	4.32186	0.00140725	0.0219687	-0.980101		ZNF80	-0.832204	0.442464	-3.83028	0.00314099	0.0356141	-1.78708
ZNF620	0.762694	1.28582	4.26139	0.00155072	0.0228488	-1.07783		ZNF581	-1.45237	5.11736	-3.79029	0.00335737	0.0369969	-1.85386
ZNF16	1.45168	3.0648	4.21292	0.00167678	0.0228488	-1.15649		ZNF577	-0.776426	3.22286	-3.70009	0.00390441	0.0421976	-2.00504
ZNF77	1.63958	2.94637	4.20167	0.00170756	0.0228488	-1.17479		ZNF318	-2.49943	5.34515	-3.68059	0.0040344	0.0427799	-2.03781
ZNF768	1.21538	5.12508	4.11281	0.00197251	0.0257802	-1.31988
ZNF271	0.89885	3.62978	4.01241	0.00232447	0.0290301	-1.48491
ZNF282	1.79265	3.95616	3.91835	0.00271413	0.032454	-1.64054
ZNF730	1.40533	1.30067	3.84463	0.00306689	0.0356141	-1.76314
ZNF738	1.22377	4.31383	3.82503	0.00316851	0.0356141	-1.79583
ZNF579	1.17835	3.02314	3.63733	0.00433907	0.0451585	-2.11063

## Sheet: Supplementary Table 2
scRNAseq result
Upregulated
gene	p_val	avg_log2FC	pct.1	pct.2	p_val_adj
ZNF608	0	1.04542	0.368	0.031	0
ZNF107	0	1.10893	0.431	0.083	0
ZNF428	0	1.08795	0.616	0.185	0
ZNF207	1.77276e-188	0.66416	0.68	0.371	3.41114e-184
ZNF217	5.98158e-183	0.588213	0.28	0.049	1.15098e-178
ZNF720	2.77306e-145	0.515798	0.28	0.071	5.33591e-141
ZNF292	1.94532e-140	0.571773	0.51	0.246	3.74318e-136
ZNF91	3.15268e-138	0.518621	0.29	0.081	6.06638e-134
ZNF439	3.8582e-136	0.511433	0.32	0.102	7.42396e-132
ZNF793	9.83458e-113	0.390493	0.169	0.023	1.89237e-108
ZNF672	2.12101e-111	0.379927	0.248	0.071	4.08124e-107
ZNF423	5.1556e-110	0.33998	0.122	0.002	9.9204e-106
ZNF43	1.66011e-107	0.417014	0.258	0.081	3.19438e-103
ZNF738	6.60673e-105	0.350237	0.197	0.045	1.27127e-100
ZNF726	1.4916e-103	0.340888	0.162	0.026	2.87013e-99
ZNF326	1.01323e-98	0.407643	0.435	0.217	1.94965e-94
ZNF184	8.41209e-97	0.301657	0.135	0.014	1.61866e-92
ZNF644	7.77336e-93	0.400379	0.431	0.217	1.49575e-88
ZNF33A	6.59068e-92	0.388516	0.313	0.13	1.26818e-87
ZNF254	8.52857e-90	0.341753	0.198	0.055	1.64107e-85
ZNF675	1.32165e-86	0.324192	0.177	0.044	2.54312e-82
ZNF680	1.78631e-86	0.312165	0.184	0.048	3.43722e-82
ZNF146	3.63663e-86	0.307545	0.23	0.076	6.9976e-82
ZNF638	5.27251e-83	0.3627	0.396	0.199	1.01454e-78
ZNF22	6.27126e-83	0.343561	0.419	0.217	1.20672e-78
ZNF518A	1.31496e-76	0.303355	0.257	0.103	2.53024e-72

## Sheet: Supplementary Table 3
	scRNAseq result						BulkRNAseq result
gene	p_val	avg_log2FC	pct.1	pct.2	p_val_adj		logFC	AveExpr	t	P.Value	adj.P.Val	B
ZNF184	8.41e-97	0.301657	0.135	0.014	1.62e-92		1.74034	4.15623	6.79734	4.1e-05	0.00290516	2.56466
ZNF22	6.27e-83	0.343561	0.419	0.217	1.21e-78		0.76296	5.67098	4.68819	0.00079	0.0170762	-0.398469
ZNF423	5.16e-110	0.33998	0.122	0.002	9.92e-106		4.27151	3.18147	5.50947	0.000232005	0.00814918	0.834903
ZNF428	0	1.08795	0.616	0.185	0		1.75814	6.37818	8.49304	5.7e-06	0.00106761	4.49147
ZNF43	1.66e-107	0.417014	0.258	0.081	3.19e-103		1.34141	4.64386	4.38787	0.00126647	0.0219687	-0.87396
ZNF726	1.49e-103	0.340888	0.162	0.026	2.87e-99		2.13222	3.95484	5.39501	0.000273626	0.0088374	0.669093
ZNF738	6.61e-105	0.350237	0.197	0.045	1.27e-100		1.22377	4.31383	3.82503	0.00316851	0.0356141	-1.79583

## Sheet: Supplementary Table 4
Name	Sequence
ZNF184 siRNA #1	5’-GACUUUCAAGGAUGUGAUA-3’
ZNF184 siRNA #2	5’-GCUAUCUCCAGAGGUAAUA-3’
ZNF184 siRNA #3	5’-GUACGAAUGCAAUGAAUGU-3’
ZNF184 siRNA #4	5’-CAUUCAACCAGAACAUACA-3’
Control siRNA	5’-UUCAAUAAAUUCUUGAGGUUU-3’
ZNF184 GFP N1, Myc Vector Forward	5’-GCGCGCGTCGACATGGAAGATCTGTCCTCT-3’
ZNF184 GFP N1 Vector Reverse	5’-GCGCGCGGATCCGCTATGCCAGGATGCAGTCT-3’
ZNF184 GFP C2, SFB Vector Forward	5’-GCGCGCGATATCGTCGACGCATGGAAGATCTGTCCTCT-3’
ZNF184 GFP C2, Myc, SFB Vector Reverse	5’-GCGCGCCTCGAGGGATCCTCATATGCCAGGATGCAG-3’
ZNF184 D1 Myc Vector Forward	5’-GCGCGCGTCGACATGGTGACTTTCAAGGATGTG-3’
ZNF184 D1 GFP C2, SFB Vector Forward	5’-GCGCGCGATATCGTCGACGCATGGTGACTTTCAAGGATGTG-3’
ZNF184 D2 Forward	5’-GCCAGTTTTCAGGAAGCGATGGAGCCAAGCATTCCA-3’
ZNF184 D2 Reverse	5’-TGGAATGCTTGGCTCCATCGCTTCCTGAAAACTGGC-3’
ZNF184 D3 Forward	5’-GGG ACA GAG CCA TGG ATC TGTAAGTGCAATGAATGT-3’
ZNF184 D3 Reverse	5’-ACATTCATTGCACTTACAGATCCATGGCTCTGTCCC-3’
ZNF184 D4 Reverse	5’-GCGCGC CTCGAG GGATCC TCA AGATTTCTCTTTTTTAAC-3’
ZNF184 KO gRNA#1	5’-GACTTTCAAGGATGTGATAG-3’
ZNF184 KO gRNA#2	5’-CATCCATGACTTACCTGCAC-3’
siZNF184#3 RES Forward	5’-TGACATTTCTGAAGAAGAACTGTCCCCGGAAGTGATCGTGGAAAAACACAAAAGA-3’
siZNF184#3 RES Reverse	5’- TCTTTTGTGTTTTTCCACGATCACTTCCGGGGACAGTTCTTCTTCAGAAATGTCA-3’
TRIM28 mCherry N1 Forward	5’-GCGCGCCTCGAG ACCATGGCGGCCTCCGCGGCG-3’
TRIM28 mCherry N1 Reverse	5’-GCGCGCACCGGTGCGGGGCCATCACCAGGGCC-3’
TRIM28 Flag D1 Forward	5’-GGCGCCGAGGCGCTGGAGGAGCCACATGGCGAGATG-3’
TRIM28 Flag D1 Reverse	5’-CATCTCGCCATGTGGCTCCTCCAGCGCCTCGGCGCC-3’
TRIM28 Flag D2 Forward	5’-ATGATTGTGGATCCCGTGAGTGCCACCATTTGCCGT-3’
TRIM28 Flag D2 Reverse	5’-ACGGCAAATGGT GGC ACT CAC GGG ATC CAC AAT CAT-3’
TRIM28 Flag D3 Forward	5’-CCGGGAACCCTGGATGACGGCGTGGTGGCCAAGCTC-3’
TRIM28 Flag D3 Reverse	5’-GAGCTTGGCCACCACGCCGTCATCCAGGGTTCCCGG-3’
TRIM28 Flag D4 Forward	5’-GATGGTGCAGACAGCACTACCAAGTTCTCTGCTGTG-3’
TRIM28 Flag D4 Reverse	5’-CACAGCAGAGAACTTGGTAGTGCTGTCTGCACCATC-3’
